# Supplementary material for: Redox-Responsive Crosslinked Mixed Micelles for Controllable Release of Caffeic Acid Phenethyl Ester
Source: Pharmaceutics. 2022 Mar 20;14(3):679. doi: 10.3390/pharmaceutics14030679 (PMC8953340; doi:10.3390/pharmaceutics14030679)
Supplement: Supplementary file 1 [file pharmaceutics-14-00679-s001.zip]

Archive with 1 entries (1 files):
- pharmaceutics-1638270-supplementary.pdf
